# Supplementary material for: Extracellular Vesicle from Chlorella vulgaris Alleviates Hepatic Fibrosis in a Mouse Model of Metabolic Dysfunction-Associated Steatotic Liver Disease Through Modulation of Inflammatory Signaling
Source: Int J Mol Sci. 2026 Apr 22;27(9):3735. doi: 10.3390/ijms27093735 (PMC13163729; doi:10.3390/ijms27093735)
Supplement: Supplementary file 1 [file ijms-27-03735-s001.zip]

Archive with 1 entries (1 files):
- ijms-4198981-supplementary.pdf
